# Supplementary material for: An Artificial Synapse Based on CsPbI3 Thin Film
Source: Micromachines (Basel). 2022 Feb 10;13(2):284. doi: 10.3390/mi13020284 (PMC8874570; doi:10.3390/mi13020284)
Supplement: Supplementary file 1 [file micromachines-13-00284-s001.zip]

Archive with 1 entries (1 files):
- micromachines-1559196-supplementary.pdf
